# Supplementary material for: A Closed-Loop Process for Rapid and Selective Lithium Extraction and Resynthesis from Spent LiFePO4 Batteries
Source: Molecules. 2025 Jun 13;30(12):2587. doi: 10.3390/molecules30122587 (PMC12196130; doi:10.3390/molecules30122587)
Supplement: Supplementary file 1 [file molecules-30-02587-s001.zip]

Archive with 1 entries (1 files):
- molecules-3633823-supplementary.pdf
